# Supplementary material for: Synthesis of New Brassinosteroid Analogs with Androstane Skeleton and Heterocyclic Acyl Side Chains: Preliminary Molecular Docking Studies
Source: Molecules. 2025 Oct 7;30(19):4011. doi: 10.3390/molecules30194011 (PMC12526290; doi:10.3390/molecules30194011)
Supplement: Supplementary file 1 [file molecules-30-04011-s001.zip]

Archive with 1 entries (1 files):
- molecules-3859383-supplementary.pdf
